# Supplementary material for: Challenges Associated with Monitoring Long-Term Health Effects After a Major Accident: Lessons from a Large Chemical Fire in England
Source: Int J Environ Res Public Health. 2026 Jul 10;23(7):894. doi: 10.3390/ijerph23070894 (PMC13409744; doi:10.3390/ijerph23070894)
Supplement: Supplementary file 1 [file ijerph-23-00894-s001.zip]

Archive with 1 entries (1 files):
- ijerph-4219835-supplementary.pdf
